# Supplementary material for: Profiling Walnut Fungal Pathobiome Associated with Walnut Dieback Using Community-Targeted DNA Metabarcoding
Source: Plants (Basel). 2023 Jun 20;12(12):2383. doi: 10.3390/plants12122383 (PMC10305676; doi:10.3390/plants12122383)
Supplement: Supplementary file 1 [file plants-12-02383-s001.zip]

Archive with 1 entries (1 files):
- plants-2405582-Supplementary File.pdf
